# Supplementary material for: Recapitulation of gametic DNA methylation and its post-fertilization maintenance with reassembled DNA elements at the mouse Igf2/H19 locus
Source: Epigenetics Chromatin. 2020 Jan 14;13:2. doi: 10.1186/s13072-019-0326-1 (PMC6958606; doi:10.1186/s13072-019-0326-1)
Supplement: Supplementary file 2 — Additional file 2: Figure S2. DNA methylation status of the 5′-truncated H19 ICR fragments in somatic cells of YAC-TgM. (A) Partial restriction enzyme maps of the endogenous H19 locus and the β-globin YAC transgenes with the inserted 5′-truncated H19 ICR fragments. Methylation-sensitive BstUI sites in the EcoT22I (ET) fragments are displayed as vertical lines beneath each map. The ICR43 probe used for Southern blot analysis in (B–I) is shown as a filled rectangle. B; BamHI, G; BglII, Sa; SacI sites. (B–I) DNA methylation status of the H19 ICR fragment in somatic cells of the YAC-TgM that inherited the transgenes either paternally (pat.) or maternally (mat.). Tail DNA was digested with EcoT22I and then BstUI, and the blot was hybridized with the ICR43 probe shown in (A). endo.; endogenous locus, Tg; transgene. Asterisks indicate the positions of parental or methylated, undigested fragments. [file 13072_2019_326_MOESM2_ESM.zip]

Archive with 2 entries (2 files):
- Fig_S2-1.tif
- Fig_S2-2.tif
